# Supplementary material for: The clinical impact of comorbidities among patients with idiopathic pulmonary fibrosis undergoing anti-fibrotic treatment: A multicenter retrospective observational study
Source: PLoS One. 2023 Sep 19;18(9):e0291489. doi: 10.1371/journal.pone.0291489 (PMC10508598; doi:10.1371/journal.pone.0291489)
Supplement: S1 Data — (XLSX) [file pone.0291489.s001.xlsx]

## Sheet: Sheet1
Age	Sex	AFA	Duration of AFT	CCI	FVC	DLco	GAPスコア	typical UIP y or n	probable UIP y or n	Outcome	Time to death
70	M	Pirfenidone	554	3	53.4	29.4	6	y	n	0	554
75	F	Pirfenidone	476	1	75.8	86.9	2	y	n	1	476
73	F	Pirfenidone	134	1	69.2	74.5	3	n	n	1	966
64	M	Pirfenidone	1484	1	107	96.8	1	y	n	1	1095
76	M	Nintedanib	590	1	92.9	62.7	3	y	n	1	590
71	M	Pirfenidone	123	3	64.3	25.7	6	y	n	0	67
78	F	Nintedanib	1044	3	72.8	77.3	3	y	n	0	1006
43	F	Pirfenidone	224	6	39.1	61.5	2	n	n	1	1095
80	M	Nintedanib	22	5	94.3	66.6	3	y	n	0	33
66	F	Pirfenidone	495	4	69.7	38.8	2	n	n	1	1095
76	F	Nintedanib	14	3	87.5	69.6	2	n	n	1	266
75	M	Pirfenidone	28	4	111.4	67	3	y	n	1	28
73	M	Pirfenidone	13	6	75.7	33.7	5	y	n	1	1095
77	M	Nintedanib	289	2	105.1	73.5	3	n	y	1	497
70	M	Nintedanib	446	1	89.2	70.2	3	y	n	1	446
66	M	Pirfenidone	6	5	64	37.9	4	n	n	0	8
77	M	Pirfenidone	839	1	73.3	83.4	4	y	n	0	445
80	M	Pirfenidone	12	2	69.4	55.2	4	n	n	1	455
67	M	Pirfenidone	888	5	111.2	112.6	2	y	n	1	888
73	M	Nintedanib	366	3	115.9	54.4	4	y	n	0	136
70	M	Pirfenidone	135	3	73.3	76.9	4	y	n	0	126
83	M	Nintedanib	505	5	102.3	49.4	4	y	n	0	599
71	M	Pirfenidone	747	5	63.8	84.1	4	y	n	0	747
54	M	Nintedanib	899	2	81.7	68.8	1	y	n	1	899
80	M	Nintedanib	20	1	109	91	3	y	n	1	422
77	F	Nintedanib	870	1	78.9	40.7	3	y	n	1	870
76	M	Nintedanib	427	1	106.5	60.4	3	y	n	1	427
63	M	Nintedanib	461	3	59.8	47.5	4	y	n	1	461
74	M	Pirfenidone	299	2	65.3	66.2	4	y	n	0	355
80	F	Pirfenidone	916	3	88.7	72.3	2	y	n	1	916
73	M	Pirfenidone	531	3	107.2	59.3	3	n	n	1	531
70	F	Pirfenidone	1607	2	84.2	38.6	2	y	n	1	1095
67	M	Pirfenidone	637	4	75.5	59.7	2	y	n	1	637
71	M	Pirfenidone	509	2	107.9	54.1	4	y	n	0	491
77	M	Pirfenidone	27	3	65.4	26.4	6	y	n	1	252
77	M	Pirfenidone	392	4	68.4	45.1	5	y	n	0	28
74	M	Pirfenidone	1805	1	97.8	53.8	3	y	n	1	1095
74	F	Pirfenidone	419	4	69.9	35.2	4	n	n	1	419
66	M	Pirfenidone	495	4	98.4	53.5	3	y	n	1	517
77	M	Pirfenidone	422	1	74.4	61.9	4	y	n	0	545
72	F	Pirfenidone	21	1	50.7		6	y	n	1	447
81	M	Pirfenidone	1226	1	67.5	38.6	5	y	n	1	1095
70	M	Pirfenidone	2947	2	87.6	70.2	3	n	n	1	1095
76	M	Pirfenidone	223	2	82.6	61.8	3	y	n	1	246
73	M	Pirfenidone	90	1	82	44.6	4	y	n	1	730
71	M	Pirfenidone	13	3	64.2	70	4	n	n	0	896
80	F	Pirfenidone	492	2	56.6	53.3	4	n	n	1	492
80	M	Pirfenidone	149	1	82.2	66.3	3	y	n	1	149
78	M	Pirfenidone	694	2	94.6	85.8	3	y	n	0	160
71	M	Pirfenidone	514	2	77.7	42.5	4	y	n	0	514
74	M	Nintedanib	484	1	68.7	55.2	4	y	n	0	460
66	M	Nintedanib	394	1	76.9	29.7	4	n	y	1	394
79	F	Nintedanib	20	1	94.3	92.1	2	n	n	1	145
74	M	Nintedanib	861	4	84.8	44.3	4	y	n	0	752
54	M	Nintedanib	350	3	72.5	32.6	4	n	n	0	341
77	M	Nintedanib	3	1	91.2	111	3	y	n	1	632
69	M	Nintedanib	813	2	94.4	82	2	n	y	1	813
76	M	Nintedanib	7	3	63	59.4	4	y	n	1	613
64	M	Nintedanib	347	3	89	73.5	2	y	n	1	421
77	F	Nintedanib	7	8	71.3	43.8	4	n	y	0	689
80	F	Nintedanib	58	5	82.1	64.6	2	y	n	1	219
68	F	Nintedanib	928	1	89.5	70.8	1	n	n	1	928
71	M	Nintedanib	110	1	96	65.2	3	y	n	0	271
74	M	Nintedanib	91	1	41.9		8	y	n	0	91
82	M	Pirfenidone	188	2	77.4	76.8	3	n	y	1	1027
60	M	Nintedanib	165	1	79.9	47.1	2	n	n	1	165
69	M	Nintedanib	221	2	119.5	52.1	3	y	n	0	69
76	M	Nintedanib	178	1	32.7	70	5	y	n	0	170
86	M	Nintedanib	492	1	106.1	51	4	y	n	1	492
77	M	Nintedanib	49	8	45.7	49.4	6	y	n	0	47
65	M	Nintedanib	493	1	69.1	57.9	3	y	n	1	562
79	M	Nintedanib	452	1	69.4	71.3	4	y	n	1	617
65	M	Nintedanib	1040	2	98.7	40.7	3	y	n	1	1040
89	F	Nintedanib	10	1	117.1	92.6	2	y	n	1	1095
73	M	Nintedanib	471	1	45.5	20.1	7	y	n	1	471
81	M	Nintedanib	28	1	63.8	106.7	4	y	n	1	28
87	F	Nintedanib	126	2	64.9	42	4	y	n	0	220
80	M	Nintedanib	30	1	57.4	47	5	y	n	0	125
79	M	Pirfenidone	138	1	46.7	85.6	5	y	n	0	141
78	M	Pirfenidone	486	1	95	39	4	y	n	0	702
70	M	Nintedanib	52	1	87.4	106.3	2	y	n	1	52
66	M	Nintedanib	90	2	76.4	122.3	3	y	n	1	64
74	F	Pirfenidone	400	2	40.2	14.6	6	y	n	0	335
80	F	Pirfenidone	2282	1	77.7	62.8	2	y	n	1	1095
65	M	Pirfenidone	1931	2	104.2	66.5	1	y	n	1	1095
63	M	Pirfenidone	147	1	92.7	88.4	1	y	n	1	1095
90	M	Pirfenidone	98	2	68.3	70.5	4	y	n	1	1051
86	F	Pirfenidone	300	2	52.8	31.7	5	y	n	0	19
79	M	Nintedanib	916	3	103	56.9	3	y	n	1	916
73	M	Nintedanib	436	3	74	60.7	4	y	n	0	460
79	M	Nintedanib	616	3	72.1	49	5	y	n	1	616
69	F	Nintedanib	163	4	76.6	71.3	2	y	n	1	163
74	M	Nintedanib	75	3	81	37.1	4	y	n	1	373
77	M	Nintedanib	73	6	121	44.4	4	y	n	1	332
83	M	Pirfenidone	27	1	71.6	77	4	n	y	1	1095
73	M	Pirfenidone	116	1	59.5	72.3	4	y	n	0	193
66	M	Pirfenidone	1317	2	81	64.6	2	y	n	0	786
64	M	Pirfenidone	1146	1	53.6	62.7	2	y	n	0	1075
74	M	Nintedanib	410	4	92.1	29.4	5	y	n	0	186
75	F	Nintedanib	53	4	96	35	4	y	n	0	612
64	M	Nintedanib	43	1	78.1	64.2	2	n	n	1	43
53	F	Nintedanib	469	2	93.1	47	1	n	y	1	469
75	M	Nintedanib	231	1	87.9	67.6	3	y	n	0	245
73	M	Nintedanib	184	2	75.6	63.9	3	y	n	0	184
80	M	Nintedanib	546	1	63	46.4	5	y	n	0	574
80	M	Nintedanib	1386	1	85.3	47.4	4	y	n	1	1095
74	M	Nintedanib	665	3	52	30.9	6	n	y	1	665
75	F	Nintedanib	876	1	78.7	87.1	2	n	n	1	1095
61	M	Nintedanib	873	2	45.4	47.3	4	n	n	0	727
76	M	Nintedanib	934	1	0.948	47.4	4	y	n	0	934
74	M	Nintedanib	50	1	58.6	43.6	5	y	n	0	305
70	F	Pirfenidone	21	1	87.4	49.4	3	n	y	0	475
75	M	Pirfenidone	523	2	100.1	62.2	3	n	n	0	434
84	M	Pirfenidone	39	1	70.4	45.4	5	n	n	0	225
67	M	Nintedanib	84	1	70.6	82.9	3	n	n	0	247
54	F	Pirfenidone	619	1	65.5	69.9	1	n	n	0	624
74	M	Nintedanib	939	1	76.3	71.2	3	n	y	1	1095
64	M	Pirfenidone	208	1	90.6	77.9	1	y	n	0	959
73	F	Nintedanib	696	1	68.8	28.8	5	y	n	0	687
71	M	Pirfenidone	164	2	48.5	18.5	7	n	n	0	147
75	M	Nintedanib	1079	1	72.5	65.9	4	n	y	1	1095
75	F	Nintedanib	856	2	70.8	64.1	3	n	n	0	475
53	M	Pirfenidone	363	1	80.6	58	1	n	n	0	350
69	M	Pirfenidone	929	1	76.7	46.8	4	y	n	0	217
69	M	Nintedanib	82	4	62.3	40.4	4	y	n	1	1095
62	M	Pirfenidone	1026	2	48.6	34	5	y	n	0	1036
72	M	Nintedanib	125	7	85.9	72.1	3	y	n	0	164
56	M	Nintedanib	1033	1	67	36.1	3	n	y	0	91
74	M	Nintedanib	276	1	90.5	100.6	3	n	n	0	281
75	M	Pirfenidone	344	2	81.9	89.1	3	n	n	0	376
